# Supplementary material for: OSBPL3-driven sterol metabolic reprogramming promotes oncogenic signaling and therapeutic resistance in pancreatic cancer
Source: Theranostics. 2026 Feb 18;16(9):4745–67. doi: 10.7150/thno.113637 (PMC12964224; doi:10.7150/thno.113637)
Supplement: Supplementary file 2 — Supplementary tables. [file thnov16p4745s2.xlsx]

## Sheet: Supplementary_Table_S1
Supplementary Table S1. Primer sequences used in qRT-PCR
Primer	F	R
h OSBPL3	TTGGTGTGTCCCAAAAATTGGT	TCCTGGGTGTAATTCATCTCCC
m OSBPL3	TCAATCCTTCCACGACTTCC	CGGTGTGTCTCAAAAGTTGGT
h β-actin	ATTCCAAATATGAGATGCGTTGTT	GTGGACTTGGGAGAGGACTG
h GAPDH	GCGAGATCCCTCCAAAATCA	ACTTCTCATGGTTCACACCC
m GAPDH	AAGGTGGTGAAGCAGGCATCTGAG	GGAAGAGTGGGAGTTGCTGTTGAAGTC
m β-actin	TGTCGAGTCGCGTCCA	GCCTCGTCACCCACATAGG
m-CK19	ATTGGGTCAGGGGGTGTTTT	TGTCCAAGTAGGAGGCGAGA
m-Amylase	TGCCAAGGAATGTGAGCGAT	TCCACAGGTACTGCTTGTTCC
H-BMI-1	ATCTGTATGCCTAAAAGCGGG	GGTAAGCAAGGCTCAACATA
H-ABCG2-1	AATCAGGGCATCGAACTGTCA	CAGGTAGGCAATTGTGAGGAAGA
H-OCT4-1	AACCTGGAGTTTGTGCCAGGGTTT	TGAACTTCACCTTCCCTCCAACCA
H-CD44	TGACACTGTCCAAAGGTTTTC	TCACTAATAGGGCCAGCCTC
H-Sox2	GATCAGCATGTACCTCCCCG	CTGGGCCATGTGCAGTCTAC
H-Met	CAATGTGAGATGTCTCCAGC	TCTGCCTGCAATCTACAAGG
h-ABCC1	AGGACACGTCGGAACAAGTC	AGGGGTTCCACTCCTTCTGT
h-ABCB1	GGAAGCCAATGCCTATGACTTTA	GAACCACTGCTTCGCTTTCTG
h-ABCG2	GCTTTCTACCTTGTCGAAAACC	GAGACCAGGTTTCATGATCCC
h-SREBP1	AACGCCATTGAGAAGCGCTA	GCAAGACAGCAGATTTATTCAG
h-MVK	TGGTCCATGGCAAGGTCGCT	AGTCGCTGAAGCATGCCCACA
h-INSIG1	CTAAAATTGCCATTCCACGAGC	GCACTGCATTAAACGTGTGG
h-INSIG2	CTTGATGATTCGAGGAGTAGTGC	CAGGTGGAAAGAGCGTCACAT
h-HMGCR	ACTTCGTGTTCATGACTTTC	GACATAATCATCTTGACCCTC
h-SREBF2	TAAAGGAGAGGCACAGGA	AGGAGAACATGGTGCTGA
h-PMVK	CCTTTCGGAAGGACATGATC	TCTCCGTGTGTCACTCACCA
h-SCAP	GGCTGCGTGTCATCTACTTCCTG	TGGGCTCTGCTCTGTCACCTG
h-ACAT2	CTCGGAGCTACAGGATGAATGC	TAACAGTTGTCCCCAGGTT
h-SQLE	GGTGCTCTCCTACCGCTGTC	GGTTCCTTTTCTGCGCCTCC

## Sheet: Supplementary_Table_S2
Supplementary Table S2. Antibodies used in this study
Antibody	Supplier	UniProt	Host	Applications
ORP-3 (G-5)	santa	sc-514097	Mouse	WB IF IP
GAPDH	Proteintech	60004-1-Ig	Mouse	FC, IF, IP, WB,ELISA
Alpha Tubulin	Proteintech	66031-1-Ig	Mouse	FC, IF, IP, WB,ELISA
Beta Actin	Proteintech	66009-1-Ig	Mouse	FC, IF, IHC, IP, WB, ELISA
Ki67	abcam	ab15580	Rabbit	IHC-P, ICC
Cleaved Caspase-3 (Asp175) (5A1E)	CST	9664S	Rabbit	WB,IP,IF,IHC
Pancreatic Amylase	Invitrogen	PA5-117115	Rabbit	IHC-P, WB
Amylase (G-10)	Santa	SC-46657	Mouse	IHC-P, WB
CK 19[EP1580Y]	Abcam	ab52625	Rabbit	ICC/IF, WB, Flow Cyt, IHC-P
CK 19 (CK-19)	DHSB	TROMA-III	Rat	IF, IHC, ICC
Sox9	Millipore	AB5535	Rabbit	WB,IHC,IF
Goat -mouse IgG (H+L), HRP conjugate	Proteintech	SA00001-1	Goat	WB
Goat -Rabbit IgG(H+L), HRP conjugate	Proteintech	SA00001-2	Goat	WB
Goat -Rat IgG H&L (Alexa Fluor® 488)	Abcam	ab150157	Goat	IHC-Fr, Flow Cyt, IHC-P, ICC/IF, ELISA
Goat-mouse IgG H&L (Alexa Fluor 488)	abcam	ab150113	Goat	IF,ICC
Goat -Rabbit IgG H&L (Alexa Fluor 488)	abcam	ab150077	Goat	IF,ICC
Goat-mouse IgG H&L (Alexa Fluor 647)	abcam	ab150115	Goat	IF,ICC
Goat -Rabbit IgG H&L (Alexa Fluor 594)	abcam	ab150080	Goat	IF,ICC
Goat-mouse IgG H&L (Alexa Fluor 594)	abcam	ab150116	Goat	IF,ICC
c-Myc	CST	5605S	Rabbit	WB,IF
Notch, extracellular domain, EGF repeats #12-20	DHSB	C458.2H	Rabbit	FC, IF, IHC, IP, WB
Notch, intracellular domain	DHSB	C17.9C6	Rabbit	FC, IF, IHC, IP, WB
POU5F1	Bioworlde	BS70993	Rabbit	WB,IHC,IF
BMI-1	Bioworlde	MB9014	Mouse	WB,IHC,IF
ABCG2	Bioworlde	LM0796	Mouse	WB,IHC,IF
CD44	CST	156-3C11	Mouse	FC, IF, IHC, IP, WB
C-MYC	CST	D84C12	Mouse	WB,IF
NOTCH1	CST	D1E11	Rabbit	WB
CLEAVED NOTCH1	CST	D3B8	Mouse	WB
MAML	CST	D3K7B	Rabbit	WB
HES1	CST	D6P2U	Mouse	WB

## Sheet: Supplementary_Table_S3
Supplementary Table S3. Marker genes of different clusters
Cell	Celltype	Marker genes
Epithelial cell		KIT EPCAM CDH1 KRT7 KRT19
	Acinar cell	CPA1 CELA2A AMY2A3 CPB1 CELA1 AMY2A5
	Ductal cell	KRT19 SOX9 CLDN4
	Metaplastic cell	CFTR ONECUT2 KRAS FOXQ1 MUC5AC PSCA CDKN2A FSCN1
Stroma cell		PECAM1 VWF ACTA2 PDGFRB WT1 UPK3B LUM PDGFRA MYLK HAS1 PLIN2 FAP
	Fibroblast	COL11A1 PDGFRA RGS5
	Endothelial cell	VWF CDH5
	Pericyte	RGS5 PDGFRB DCN LUM
Immune cell	T cell and NK cell	CD3E CD4 FOXP3 IL7R IL2RA CD40LG CD8A CCL5 NCR1 NKG7 GNLY NCAM1 KLRD1 KLRB1 CD69 KLRG1 MKI67 CDK1
	B cell	CD19, CD79A, CD79B, MS4A1
	Plasma cell	IGHG1, MZB1, SDC1, CD79A
	Myeloid cells	CHIL3 CCL9 S100A4 LYZ2 THBS1 MS4A4C LY6C2 GDA LGALS3

## Sheet: Supplementary_Table_S4
Supplementary Table S4. Genesets of steroid related pathway
Geneset	gene
Steroid biosynthesis	CEL,EBP,CYP2R1,CYP24A1,CYP27B1,CYP51A1,DHCR7,DHCR24,FDFT1,LBR,LIPA,LSS,NSDHL,HSD17B7,MSMO1,SC5D,SOAT1,SQLE,TM7SF2,SOAT2
Steroid hormone biosynthesis	CYP3A7CYP3A51P,UGT2B11,UGT2A1,AKR1C4,COMT,CYP1A1,CYP1A2,CYP1B1,CYP3A7,CYP2E1,CYP3A4,CYP3A5,CYP7A1,CYP11A1,CYP11B1,CYP11B2,CYP17A1,CYP19A1,CYP21A2,AKR1C1,AKR1C2,LRTOMT,HSD3B1,HSD3B2,HSD11B1,HSD11B2,HSD17B1,HSD17B3,HSD17B2,AKR1C8,HSD11B1L,STS,HSD17B12,HSD17B11,HSD17B7,UGT2B28,UGT1A10,UGT1A8,UGT1A7,UGT1A6,UGT1A5,UGT1A9,UGT1A4,UGT1A1,UGT1A3,UGT2A2,SRD5A1,SRD5A2,AKR1D1,SULT1E1,SULT2B1,UGT2B4,UGT2B7,UG…
